# Supplementary material for: Risk factors for elevated liver enzymes during refeeding of severely malnourished patients with eating disorders: a retrospective cohort study
Source: J Eat Disord. 2016 Dec 7;4:37. doi: 10.1186/s40337-016-0127-x (PMC5142434; doi:10.1186/s40337-016-0127-x)
Supplement: Additional file 1: — Raw Data Table. (XLSX 133 kb) [file 40337_2016_127_MOESM1_ESM.xlsx]

## Sheet: all 167
	ED No	Group	Age(y)	Age of onset(y)	Duration of illness(m)	Length of hospitalizaion(d)	BMI on admission	BMI on discharge	BMI increase rate	Speed of BMI increase	Nadir BMI	Time to nadir BMI	Initial calories	BW(initial)	Initial prescribed calories/BW	Maximum calories	BW( max.calories)	Maximum prescribed calories/BW	Days to maximum calories	Speed of calorie increase	Type	onset	TP	Alb	Glu	BUN	Cr	AST	ALT	maxALT	Days to max ALT	LDH	ALP	γGTP	WBC	RBC	Hb	Ht	Pl
1	1	0	23	20	36	90	13.43	15.66	1.16605	0.0247778	12	0	960	31.65	30.3318	2300	34.25	67.1533	46	29.1304	2	2	6.6	4.2	83	12	0.53	29	22	22	0	187	175	14	5.9	4.28	14.6	43	223
2	3	1	37	28	108	60	13.19	13.86	1.0508	0.0111667	12.9	5	1700	35.25	48.227	1700	35.25	48.227	0	#DIV/0!	2	3	6.6	3.9	53	7	0.64	23	17	28	57	172	184	34	3.2	3.52	11.1	35.4	225
3	4	2	20	18	24	68	12.26	16.23	1.32382	0.0583824	11.8	3	750	29.45	25.4669	3500	35.05	99.8573	51	53.9216	2	2	6	3.7	65	17	0.75	31	69	259	29	241	177	47	4.4	3.98	12.3	36.8	203
4	6	2	25	14	132	26	11.54	12.31	1.06672	0.0296154	11.5	2	1700	24.6	69.1057	1700	24.6	69.1057	0	#DIV/0!	1	1	6.3	3.9	59	12	0.61	112	192	192	0	231	138	77	2.8	4.02	12	36.7	174
5	7	2	29	17	144	64	12.79	14.53	1.13604	0.0271875	12.3	9	680	26.9	25.2788	3050	27.35	111.517	39	60.7692	1	2	6.6	4.1	65	15	0.56	107	188	623	13	270	147	109	4.4	3.98	12.3	36.8	203
6	8	1	41	18	276	67	14.85	16.12	1.08552	0.0189552	14.38	19	1200	39.7	30.2267	2730	40.65	67.1587	48	31.875	2	2	6.4	3.8	106	13	0.6	22	11	30	35	163	210	14	3.3	4.41	12.2	36.6	200
7	9	2	20	19	12	49	12.12	13.25	1.09323	0.0230612	11.48	3	850	31.15	27.2873	2400	34.05	70.4846	45	34.4444	1	2	6.1	3.8	74	24	0.75	102	93	119	4	356	104	59	3.3	3.63	12.4	34	119
8	10	1	27	14	156	107	14.08	15.31	1.08736	0.0114953	13.36	28	200	33.6	5.95238	2250	34.75	64.7482	36	56.9444	1	1	6.7	4.2	160	12	0.6	25	20	185	22	128	191	12	2.4	3.89	12.1	37.2	124
9	11	2	27	17	120	65	12.76	16.97	1.32994	0.0647692	12.76	0	1200	35.8	33.5196	2400	39.5	60.7595	32	37.5	2	2	6.5	4.4	80	15	0.71	31	30	111	23	304	163	13	4.7	5.2	15.2	44.4	258
10	13	1	36	20	192	30	11.21	12.9	1.15076	0.0563333	11.21	0	510	30.6	16.6667	1700	31.1	54.6624	2	595	2	2	7.4	4.4	121	11	0.59	20	13	41	21	197	186	34	7.3	5.49	16.1	45.5	202
11	14	0	30	17	156	25	9.23	12.2	1.32178	0.1188	9.23	0	1700	24.1	70.5394	2300	30.95	74.3134	19	31.5789	2	2	7.1	3.2	75	11	0.64	35	18	18	0	212	478	21	5	3.87	11.6	35.4	316
12	15	2	24	23	12	61	13.11	15.04	1.14722	0.0316393	12.6	5	1600	29.35	54.5145	3425	33.1	103.474	51	35.7843	1	2	6.3	4	53	17	0.54	43	38	63	5	251	269	85	3.2	3.69	11.8	36.2	208
13	16	0	25	18	84	82	12	13.98	1.165	0.0241463	12	0	1040	28.45	36.5554	2375	31.05	76.4895	34	39.2647	1	2	6.1	3.9	72	13	0.6	31	18	18	0	146	153	50	4.4	3.98	12.3	36.8	203
14	17	1	36	20	192	78	14.79	16.55	1.119	0.0225641	13.7	10	850	40.65	20.9102	2800	39.5	70.8861	32	60.9375	2	2	6.8	4.4	82	7	0.57	55	24	31	6	370	167	120	4.3	3.73	12.5	37.3	150
15	19	0	29	16	156	51	13.35	14.95	1.11985	0.0313725	13	0	1700	33.75	50.3704	3050	33.75	90.3704	20	67.5	2	2	6.5	4	84	13	0.66	20	15	24	21	181	185	31	6.6	3.82	11.5	36.4	361
16	20	0	43	15	336	40	10.02	14.26	1.42315	0.106	10.02	0	150	22.9	6.55022	2000	28.6	69.9301	27	68.5185	2	2	6.8	4.3	92	32	1.24	29	20	20	0	207	190	77	4.4	3.98	12.3	36.8	203
17	21	2	19	15	48	132	11.09	14.54	1.31109	0.0261364	10.88	11	1700	29.1	58.4192	2000	37.1	53.9084	74	4.05405	4	2	5.8	3.9	57	35	0.7	131	117	160	7	512	181	33	4	4.55	12.7	39.2	202
18	22	1	33	24	108	75	12.88	14.6	1.13354	0.0229333	12.53	13	1700	36.8	46.1957	3050	40.4	75.495	70	19.2857	4	2	6	3.8	72	13	0.67	18	11	45	34	149	66	10	2.3	4	12.4	37.8	157
19	24	2	20	19	19	52	11.97	13.48	1.12615	0.0290385	11.84	11	1200	26.65	45.0281	2500	26.35	94.8767	12	108.333	2	2	7	4.4	90	10	0.53	25	29	38	11	235	220	27	4.6	3.36	12.5	36.5	203
20	25	2	17	15	24	51	12	14.22	1.185	0.0435294	12	0	800	27	29.6296	2400	31.85	75.3532	45	35.5556	1	2	6.4	4.1	57	26	0.49	211	456	456	0	272	232	103	2.8	3.85	12	36.6	320
21	26	2	33	17	216	71	12.75	15.15	1.18824	0.0338028	11.88	1	765	34.85	21.9512	3075	40.4	76.1139	63	36.6667	2	2	5.1	3.4	108	45	0.84	60	48	375	10	439	95	26	3.8	3.05	9.1	27.3	253
22	27	2	20	19	13	27	12.11	12.75	1.05285	0.0237037	12.11	0	1700	28.35	59.9647	2300	28.35	81.1287	3	200	4	2	7	4.8	54	16	0.51	26	31	35	13	318	247	30	3.8	3.9	12.5	38.7	199
23	28	2	19	18	12	37	12.22	13.35	1.09247	0.0305405	12.22	0	1700	33	51.5152	2300	34.35	66.9578	15	40	3	2	5.8	4	77	11	0.57	29	37	46	18	141	153	56	2.1	4	11.2	35.6	127
24	29	2	25	19	72	109	10.86	15.79	1.45396	0.0452294	9.4	21	1700	28.5	59.6491	1700	28.5	59.6491	0	#DIV/0!	2	2	6.1	3.8	88	16	0.5	84	228	1776	17	304	409	97	5.4	4.24	12	37.5	156
25	30	2	34	23	132	58	12.46	16.19	1.29936	0.0643103	12.27	11	750	29.7	25.2525	3050	33.15	92.006	36	63.8889	2	2	6.2	3.4	77	6	0.37	32	86	93	56	261	506	137	3.9	3.32	10.5	31.8	305
26	31	2	52	25	324	102	10.74	14.86	1.38361	0.0403922	10.74	0	1860	26.8	69.403	2300	36.8	62.5	43	10.2326	3	3	6.6	2.3	166	14	0.29	71	86	86	1	276	445	107	6.2	2.96	9.4	27.1	148
27	32	2	34	18	192	104	9.31	14.65	1.57358	0.0513462	9.1	5	620	18.9	32.8042	2160	24.5	88.1633	39	39.4872	3	2	5.8	4	48	18	0.5	2881	2751	2751	0	622	371	318	2.2	3.52	11.5	33.7	112
28	34	0	36	23	156	47	14.01	16.31	1.16417	0.0489362	13.59	3	1700	36	47.2222	3500	37.75	92.7152	32	56.25	2	2	7	3.9	70	16	0.48	16	15	22	20	154	101	32	5	4.07	11.4	35.2	169
29	35	2	23	16	204	70	10.86	14.06	1.29466	0.0457143	10.05	6	1700	27.35	62.1572	2500	36.8	67.9348	51	15.6863	1	2	6.9	3.7	63	16	0.65	51	43	170	69	394	299	45	2	2.83	9.1	28.9	396
30	36	2	24	18	72	101	11.11	14.66	1.31953	0.0351485	10.68	3	666	28.3	23.5336	2500	35.85	69.735	82	22.3659	1	2	6.3	4.7	58	27	0.59	165	139	139	0	242	414	104	2.2	4.17	13.6	37.8	102
31	37	2	41	30	132	112	12.14	15.29	1.25947	0.028125	10.66	10	850	27.8	30.5755	2250	34.1	65.9824	87	16.092	2	3	4.8	2.8	80	12	0.34	228	442	442	0	746	360	27	3.4	5.15	16.1	45.7	59
32	38	2	42	32	120	32	11.75	14.42	1.22723	0.0834375	11.75	0	1700	32	53.125	3425	36.3	94.3526	11	156.818	1	3	6.6	4.4	65	16	0.47	23	28	29	4	146	180	31	3.1	3.77	12.1	36.6	173
33	41	2	28	21	84	56	10.61	13.54	1.27615	0.0523214	10.34	6	725	23.25	31.1828	2450	27.35	89.5795	38	45.3947	1	2	6.6	4	85	22	0.59	44	84	84	0	190	317	113	3.4	3.79	11.5	34.7	99
34	42	2	31	17	168	104	8.76	14.83	1.69292	0.0583654	8.76	0	500	23.2	21.5517	3000	35.3	84.9858	70	35.7143	2	2	6.1	3.6	67	60	1.01	311	300	300	0	517	1163	364	6.3	3.64	11.4	32.4	163
35	44	2	15	14	12	52	10.65	13.02	1.22254	0.0455769	10.17	6	1000	25.85	38.6847	2300	27.8	82.7338	38	34.2105	1	1	6.6	4.8	64	26	0.83	50	61	83	6	250	102	19	3.2	3.98	12.7	36.9	137
36	45	2	15	14	14	46	11.79	13.82	1.17218	0.0441304	11.79	0	650	29.8	21.8121	2250	31.85	70.6436	33	48.4848	2	1	7.1	5.2	68	27	0.83	25	39	41	16	218	113	19	4.2	4.71	14.8	42.8	190
37	47	1	44	21	276	36	11.17	13.67	1.22381	0.0694444	10.77	3	750	23.9	31.3808	3000	25.75	116.505	30	75	2	2	5.9	3.7	90	6	0.52	28	21	42	27	264	303	74	4.4	3.98	13.1	40.1	251
38	49	1	34	29	60	24	13.17	14.85	1.12756	0.07	12.98	2	1040	31.35	33.1738	2300	35.35	65.0636	17	74.1176	2	3	6.4	4.3	97	6	0.66	24	8	82	13	207	152	58	2.6	3.08	11.7	32.9	199
39	50	2	17	16	22	29	12.2	13.21	1.08279	0.0348276	12.2	0	1200	30.3	39.604	2160	32.8	65.8537	24	40	1	2	7.1	4.9	68	13	0.59	39	50	79	13	194	222	17	3.7	4.17	13.5	38.9	130
40	52	2	15	15	5	51	12.5	13.9	1.112	0.027451	12.5	10	1440	30.95	46.5267	2550	32.5	78.4615	30	37	1	2	6.1	4.6	67	31	0.9	105	205	205	0	233	162	76	2.8	3.76	11.4	35	202
41	53	0	16	15	14	130	11.07	14.99	1.35411	0.0301538	10.8	10	1200	26.25	45.7143	2750	29.9	91.9732	49	31.6327	1	2	7.7	5.2	67	6	0.52	20	21	22	3	175	163	19	3.6	4.15	13.1	38.8	211
42	54	0	15	15	6	22	13.27	14.94	1.12585	0.0759091	13.27	0	1200	31.8	37.7358	1700	33.1	51.3595	8	62.5	3	2	7.3	4.6	95	14	0.69	22	10	15	7	197	125	10	4.2	4.17	12.2	35.5	194
43	55	2	12	12	3	39	13.42	13.47	1.00373	0.00128205	12.66	13	1280	30	42.6667	1700	30.05	56.5724	35	12	2	1	7.4	4.8	71	14	0.52	139	213	213	0	341	222	57	5.1	3.86	11.9	37.1	271
44	56	1	10	9	12	81	12.34	14.56	1.1799	0.0274074	11.53	41	500	23.8	21.0084	1200	27.9	43.0108	48	14.5833	1	1	7.9	5	59	24	0.61	32	20	155	48	240	342	14	4.3	4.77	13.5	41.7	296
45	57	0	14	13	10	78	12.22	15.55	1.2725	0.0426923	12.03	2	960	25.7	37.3541	2750	29.35	93.6968	48	37.2917	1	1	6.8	4.7	82	16	0.61	17	6	15	34	175	127	9	2.6	4.03	12.1	36.5	271
46	58	1	12	11	7	28	12.32	14.33	1.16315	0.0717857	12.32	0	750	27.95	26.8336	2000	33.7	59.3472	22	56.8182	1	1	6.5	4.8	87	39	0.73	31	26	36	11	287	117	14	3.1	3.87	10.6	33.1	166
47	59	2	15	15	12	56	12.19	14.26	1.16981	0.0369643	11.89	5	288	28.75	10.0174	2300	30.15	76.2852	27	74.5185	1	2	6.6	4.1	60	50	0.81	126	215	453	7	242	178	40	3.6	3.89	11.9	35.7	194
48	60	2	26	18	144	44	11.47	12.37	1.07847	0.0204545	10.48	7	600	31.8	18.8679	2250	32.4	69.4444	33	50	1	2	5.8	4	104	16	0.43	172	345	345	0	361	447	137	2.5	3.47	11.7	33.9	96
49	62	2	27	17	120	36	11.54	13.48	1.16811	0.0538889	11.54	0	1700	28.8	59.0278	1800	33.55	53.6513	8	12.5	2	2	5.2	3	74	18	0.58	26	62	90	28	127	181	40	8.5	3.52	9.1	27.4	482
50	63	1	33	17	192	34	12.34	13.9	1.12642	0.0458824	10.76	7	1950	30.8	63.3117	3500	32.7	107.034	26	59.6154	2	2	6.3	3.1	65	13	0.64	31	13	28	25	189	196	15	2.7	3.2	9.4	28.9	172
51	64	2	37	27	120	32	10.08	11.68	1.15873	0.05	10.08	0	1100	27.15	40.5157	2200	30.9	71.1974	18	61.1111	2	3	4.9	2.6	78	8	0.47	33	19	34	5	195	307	139	4.8	3.31	7.6	25.3	483
52	65	2	14	13	12	89	13.08	15.36	1.17431	0.025618	12	32	1200	29.05	41.3081	1840	27.85	66.0682	49	13.0612	1	1	6.7	4.1	40	23	0.93	29	40	345	35	235	110	12	4.2	4.65	13.5	40.1	143
53	67	2	13	13	4	88	12.31	14.27	1.15922	0.0222727	12.25	17	1190	28.9	41.1765	2300	32.5	70.7692	71	15.6338	1	1	6.7	4.7	53	25	1.03	59	36	45	24	371	157	11	4.4	4.65	13.8	41	125
54	69	1	28	17	132	24	13.22	15.55	1.17625	0.0970833	13.22	0	1700	30.15	56.3847	1700	30.15	56.3847	0	#DIV/0!	2	2	6.1	3.1	77	7	0.74	26	15	34	22	196	259	30	3.8	3.98	11.8	36.2	356
55	70	2	24	16	96	59	10.99	12.36	1.12466	0.0232203	10.69	0	600	27.6	21.7391	2100	29.8	70.4698	42	35.7143	1	2	6.5	4.3	69	6	0.48	63	125	125	0	186	127	52	1.2	3.39	11.3	34.3	140
56	71	2	48	27	252	76	10.04	15.29	1.52291	0.0690789	9.93	1	1020	22	46.3636	2200	28	78.5714	25	47.2	1	3	6	3.1	99	17	0.27	219	228	228	0	280	578	161	2.2	2.66	9.1	25.5	124
57	75	2	14	14	5	93	10.9	14.23	1.3055	0.0358065	10.2	43	720	27.35	26.3254	3500	28	125	54	51.4815	1	1	7.3	4.6	84	23	0.65	30	36	75	44	460	155	30	3.6	5.16	15.4	44.9	127
58	76	2	12	12	2	89	11.03	13.09	1.18676	0.0231461	10.7	3	610	27.15	22.4678	2200	29.85	73.7018	32	49.6875	1	1	6.7	4.1	75	4	0.81	32	38	89	9	217	94	17	2.5	4.14	13.3	39.4	133
59	77	0	12	12	2	68	11.2	14.23	1.27054	0.0445588	11.2	0	1120	23.8	47.0588	2550	27.25	93.578	42	34.0476	3	1	7.2	5	98	22	0.79	25	12	26	9	256	175	11	5.1	4.71	13.4	41.9	193
60	81	0	15	15	5	138	10.54	14.99	1.4222	0.0322464	10.52	1	864	26.5	32.6038	2750	29.8	92.2819	54	34.9259	1	2	6.1	4.2	76	19	0.88	13	11	24	32	164	139	11	2.6	4.42	13.4	38.2	194
61	82	0	26	20	72	45	12.4	13.64	1.1	0.0275556	12.4	0	1040	29.4	35.3741	2550	32.8	77.7439	42	35.9524	1	2	6.9	4.4	75	13	0.55	15	10	24	35	148	74	13	2.6	3.66	11.6	34.9	186
62	83	2	12	11	12	63	10.97	13.89	1.26618	0.0463492	10.88	2	750	24.1	31.1203	2125	26.55	80.0377	29	47.4138	1	1	7.3	5	68	38	0.75	40	84	133	13	191	133	14	2.7	4.35	13.2	38.5	144
63	84	0	18	18	11	15	12.95	13.31	1.0278	0.024	11.2	0	1040	35.25	29.5035	1700	35.15	48.3642	7	94.2857	2	2	7	4.3	76	12	0.6	18	12	12	0	167	164	11	4.7	4.23	13.4	41.5	255
64	85	0	18	17	12	45	13.98	15.22	1.0887	0.0275556	12.54	1	960	34.55	27.7858	2000	35.6	56.1798	26	40	1	2	7.5	5	77	11	0.61	17	25	25	0	155	91	15	4.9	3.84	11.3	34.7	236
65	86	0	36	18	216	30	11.09	15	1.35257	0.130333	11.09	0	1200	26.6	45.1128	2675	32.25	82.9457	15	98.3333	2	2	5.6	3.3	59	17	0.65	19	24	23	6	194	255	13	4.2	4.57	15.7	43	300
66	87	2	17	16	21	28	12.53	13.42	1.07103	0.0317857	12.07	3	1000	29.8	33.557	2300	30.7	74.9186	10	130	1	2	6.9	3.9	59	7	0.43	26	44	47	25	278	122	58	4.2	3.9	12.4	36.3	316
67	88	2	13	13	12	47	13.56	14.97	1.10398	0.03	13.4	2	1700	29.95	56.7613	2000	31.45	63.593	21	14.2857	1	1	6.6	4.4	77	9	0.5	22	44	44	0	260	140	18	3.2	3.45	10.7	32.1	389
68	90	2	17	17	6	44	13	15.19	1.16846	0.0497727	12.64	1	1700	32.9	51.6717	2550	37.1	68.7332	41	20.7317	1	2	5.8	4	66	17	0.83	134	211	211	0	388	135	43	3.7	3.94	12	35.9	150
69	91	2	21	19	24	17	13.29	14.08	1.05944	0.0464706	13.08	1	1422	32.75	43.4198	1725	33.55	51.4158	8	37.875	1	2	7.4	4.7	86	10	0.54	26	35	35	0	220	130	68	5.9	4.94	14.6	44.1	225
70	92	1	11	10	8	74	10.43	14.65	1.4046	0.057027	10.43	0	2075	18	115.278	2325	23.3	99.7854	60	4.16667	1	1	6.5	4.4	75	23	0.4	23	22	45	11	129	123	8	4.4	3.26	10.2	31.2	207
71	93	2	21	19	24	79	8.9	14.03	1.5764	0.0649367	8.92	0	125	21.2	5.89623	2500	31.15	80.2568	42	56.5476	1	2	6.1	3.9	72	14	0.77	72	162	162	0	194	276	115	6.1	4.87	15.7	46.1	300
72	94	2	31	30	12	82	12.31	15.64	1.27051	0.0406098	12.16	21	700	32.3	21.6718	2000	37.05	53.9811	51	25.4902	1	3	6.5	4.1	75	5	0.42	62	60	111	7	335	79	18	1.9	4.04	12.3	37.1	203
73	95	2	16	15	12	57	13.03	16.11	1.23638	0.0540351	13.03	0	700	33.35	20.9895	2000	38.25	52.2876	32	40.625	1	2	7.6	5.4	154	29	0.83	5	30	53	18	201	174	18	3.6	4.72	14.4	43.3	193
74	96	2	29	14	180	99	9.49	16.66	1.75553	0.0724242	9.38	6	960	22.1	43.4389	2300	27.4	83.9416	35	38.2857	1	1	5.8	3.9	20	30	0.53	1469	1582	1582	1	668	538	204	6.2	4.15	14.3	40.5	138
75	97	1	15	13	17	121	12.46	16.86	1.35313	0.0363636	12.1	6	1700	30.05	56.5724	1700	30.05	56.5724	0	#DIV/0!	3	1	6	3.9	109	24	0.63	18	23	42	37	207	115	15	3.1	3.95	12.2	35.2	132
76	98	0	27	14	156	29	11.16	11.89	1.06541	0.0251724	11.16	0	1700	30.55	55.6465	1700	30.55	55.6465	0	#DIV/0!	2	1	7.6	4.7	78	13	0.68	23	13	17	10	272	177	21	5.5	4.48	13.3	38.7	234
77	99	2	46	19	324	58	13.24	16.3	1.23112	0.0527586	13.24	0	1700	31.2	54.4872	1700	31.2	54.4872	0	#DIV/0!	2	2	6.5	3.3	155	11	0.54	29	28	62	53	169	164	36	12.8	4.33	12.9	39.5	491
78	100	2	18	18	5	62	11.56	16.33	1.41263	0.0769355	11.56	0	375	26	14.4231	1500	28.4	52.8169	7	160.714	1	2	6.2	4	55	18	0.6	200	349	349	0	328	282	36	2.9	4.4	13.6	40.7	78
79	101	2	47	17	360	147	9.59	13.14	1.37018	0.0241497	9.59	0	2100	22.3	94.1704	2100	22.3	94.1704	0	#DIV/0!	1	2	7	4.5	66	35	0.6	371	382	382	0	416	484	95	3.5	4.79	13.9	41.1	78
80	102	0	19	17	24	79	13.19	16.42	1.24488	0.0408861	12.78	0	1200	34.05	35.2423	2100	35.95	58.4145	15	60	2	2	8.3	4.4	78	15	0.6	20	13	25	15	200	214	16	4.4	4.06	11.9	35.6	309
81	103	2	39	37	24	67	12.8	14.07	1.09922	0.0189552	12.23	2	750	27.2	27.5735	1000	29	34.4828	7	35.7143	1	3	4.6	1.9	95	13	0.24	267	436	436	0	337	1119	171	5.5	2.93	8.3	26	277
82	108	2	17	16	12	93	9.82	15.32	1.56008	0.0591398	9.82	0	750	24.65	30.426	2000	32.65	61.2557	24	52.0833	1	2	5.8	4	72	23	0.46	313	1351	1351	0	513	793	224	2.7	5.53	13.5	41.2	93
83	109	1	23	13	120	34	9.61	13.92	1.44849	0.126765	9.61	0	500	23	21.7391	3445	30.55	112.766	20	147.25	2	1	6.4	2.9	83	25	1.08	53	21	40	31	282	209	19	6.9	3.87	11.6	33.3	262
84	110	2	21	19	24	69	10.54	14.36	1.36243	0.0553623	10.54	0	1000	30.5	32.7869	2300	38.4	59.8958	29	44.8276	4	2	5.7	3.5	59	28	0.63	484	685	685	0	628	635	423	2.3	3.27	11	31.8	88
85	111	2	13	12	12	50	12.35	14.59	1.18138	0.0448	12.35	0	1125	28.3	39.7527	2450	33.85	72.3781	34	38.9706	1	1	7.4	4.8	86	25	0.7	41	24	34	3	183	159	18	3	4.36	13.3	40.5	157
86	112	0	16	16	3	24	13.77	14.34	1.04139	0.02375	13.6	0	1700	27	62.963	1700	27	62.963	0	#DIV/0!	1	2	7.9	4.6	34	16	0.6	22	14	17	13	266	221	10	4.3	4.52	12.5	38.6	256
87	113	2	22	20	24	28	12.77	13.92	1.09005	0.0410714	12.64	1	1700	29.85	56.9514	1700	29.85	56.9514	0	#DIV/0!	3	2	6.8	4.7	58	6	0.59	44	44	124	14	195	139	38	2.5	3.94	12	35.9	156
88	114	2	27	20	84	89	11.86	16.41	1.38364	0.0511236	11.86	0	1600	31.5	50.7937	1600	31.5	50.7937	0	#DIV/0!	2	2	5.8	3.8	73	5	0.5	61	96	96	0	382	313	57	3	4.4	14.1	41.5	212
89	115	0	40	20	240	30	10.47	11.31	1.08023	0.028	10.47	0	250	23.4	10.6838	1500	27	55.5556	22	56.8182	2	2	7.3	3.9	71	34	0.96	25	12	15	28	237	207	37	4.7	3.57	10.9	33.8	217
90	116	0	42	17	300	67	10.53	12.57	1.19373	0.0304478	10.26	6	600	24	25	2300	27.9	82.4373	53	32.0755	2	2	5.2	3.3	93	21	0.57	24	15	26	1	233	514	29	3.6	2.74	8.2	26.1	237
91	117	0	35	23	144	20	13.9	15.3	1.10072	0.07	13.9	0	520	33	15.7576	1000	33.95	29.4551	15	32	2	2	4.3	2.4	77	53	1.47	28	13	15	1	360	275	29	14.1	2.83	7.5	21.5	34
92	118	2	25	19	72	15	13.24	15.19	1.14728	0.13	13.24	0	960	33.3	28.8288	1200	34.05	35.2423	4	60	2	2	6.5	3.9	130	10	0.76	24	19	33	6	220	119	17	10.4	4.23	13.2	37.5	419
93	174	1	30	22	96	79	8.12	11.38	1.40148	0.0412658	8.12	0	1200	19.5	61.5385	2825	25.5	110.784	59	27.5424	2	2	6.6	3.7	91	9	0.65	45	25	347	39	335	269	101	3.9	4.57	15.1	43.6	199
94	175	2	25	24	12	37	12.55	14.43	1.1498	0.0508108	11.8	4	1500	23.35	64.2398	2100	25.9	81.0811	17	35.2941	1	2	4.9	3	70	15	0.4	46	61	84	20	357	197	51	2.9	2.81	9.7	28.9	403
95	176	2	32	26	72	44	11.82	14.81	1.25296	0.0679545	11.82	0	1200	30.55	39.2799	2000	35.5	56.338	28	28.5714	2	3	7.4	4.1	103	24	1.24	76	33	94	40	460	228	17	7.5	4.06	13.3	38.1	246
96	178	0	18	17	12	37	13.67	15.06	1.10168	0.0375676	13.67	0	1700	34	50	2300	36.7	62.6703	24	25	1	2	7.7	4.8	79	14	0.72	19	15	17	28	195	188	12	6.6	4.55	13.5	41.1	232
97	179	0	11	11	5	56	12.15	14.66	1.20658	0.0448214	12.15	0	2000	25.9	77.2201	2300	31.25	73.6	51	5.88235	1	1	7.9	5	72	24	0.69	26	11	11	0	260	198	8	3.7	4.63	13.9	40.2	154
98	180	2	14	13	12	82	11.42	14.37	1.25832	0.0359756	11.42	0	960	28.3	33.9223	2500	33.6	74.4048	69	22.3188	1	1	6.8	4.2	85	25	0.73	21	32	48	24	112	241	40	3.2	3.61	11.5	33.1	142
99	181	0	24	19	60	49	14.11	16.96	1.20198	0.0581633	13.49	16	1500	33.9	44.2478	2500	34.95	71.5308	55	18.1818	2	2	8.1	4.8	94	36	0.8	32	23	26	30	314	296	20	10.5	5.01	13.1	38.9	466
100	182	2	12	11	4	67	12.29	15.7	1.27746	0.0508955	12.25	1	1500	28.1	53.3808	2500	34.95	71.5308	54	18.5185	2	1	7.7	4	69	34	0.83	93	83	111	12	572	281	22	8.3	4.94	14.3	43.4	214
101	183	2	31	17	168	64	11.43	12.7	1.11111	0.0198437	11.27	1	1200	32	37.5	2825	31.55	89.5404	25	65	2	2	6.8	4.2	133	26	0.98	29	36	66	54	236	260	58	1.5	4.05	12.4	36.2	210
102	184	0	16	15	13	22	14.26	15.01	1.05259	0.0340909	14.03	4	1200	34.3	34.9854	2000	34.85	57.3888	13	61.5385	2	2	7	4.8	79	18	0.69	18	13	22	11	205	119	13	4.8	3.96	12.6	37.5	162
103	185	2	34	19	180	103	8.48	13.66	1.61085	0.0502913	8.48	22	250	18.65	13.4048	2500	23.85	104.822	60	37.5	1	2	5.7	3.4	116	21	0.24	199	145	173	7	323	898	218	2.9	3.09	10	30.7	161
104	186	1	33	19	180	35	9.91	12.44	1.2553	0.0722857	9.91	0	500	23.35	21.4133	1975	40.4	48.8861	34	43.3824	2	2	7.2	4	105	21	0.93	56	24	61	28	293	180	38	6.2	3.34	10.5	31.6	247
105	188	2	15	12	36	41	10.93	14.86	1.35956	0.0958537	10.93	0	850	22.7	37.4449	1700	26.55	64.0301	19	44.7368	4	1	6.5	4.4	116	4	0.52	48	31	138	20	231	241	21	3.1	4.64	14	38.5	245
106	190	2	13	12	9	34	12.98	14.35	1.10555	0.0402941	12.84	1	700	30.95	22.6171	2000	32.6	61.3497	20	65	1	1	7.7	5	123	19	0.73	62	51	51	0	231	241	24	7.8	5.14	14.7	43.6	219
107	191	1	26	12	168	75	12.17	14.09	1.15776	0.0256	12.17	0	850	28.9	29.4118	2300	33.1	69.4864	67	21.6418	2	1	6.2	4.1	77	11	0.54	25	20	37	72	225	131	12	5.2	4.32	13.1	38	424
108	193	0	35	28	84	32	12.51	14.11	1.1279	0.05	12.51	0	720	33.25	21.6541	1700	35.6	47.7528	18	54.4444	2	3	7	2.3	92	10	0.52	63	23	23	0	205	375	109	4.6	2.77	8.2	25.1	186
109	194	1	39	38	17	39	13.43	14.77	1.09978	0.034359	13.21	4	1000	33.9	29.4985	3425	37.6	91.0904	31	78.2258	1	3	7.9	4.7	93	13	0.62	28	21	59	21	141	195	20	3.1	3.85	11.3	34.3	175
110	196	1	10	8	24	104	9.87	14.11	1.42958	0.0407692	9.87	0	800	15.75	50.7937	1700	20.8	81.7308	67	13.4328	1	1	7	4.7	56	19	0.53	31	25	79	42	182	241	14	3.4	3.63	11.5	31.8	223
111	197	2	16	15	11	41	14.58	16.29	1.11728	0.0417073	14.49	6	1200	29.95	40.0668	2000	31.65	63.1912	24	33.3333	1	2	6.9	4.9	65	22	0.62	44	84	147	10	175	111	34	2.7	3.8	12.1	35.6	238
112	198	2	46	30	192	92	11.25	13.72	1.21956	0.0268478	10.92	6	480	25.55	18.7867	2750	29.8	92.2819	41	55.3659	1	3	5.6	3.1	73	28	0.51	68	101	101	0	441	878	112	4	2.32	8	24.4	566
113	199	2	13	12	4	96	12.84	15	1.16822	0.0225	12.84	22	960	28.9	33.218	2300	31.8	72.327	71	18.8732	1	1	7.5	5.3	71	14	0.72	32	69	144	21	186	202	16	4.1	4.05	13.3	39.9	214
114	200	1	54	14	480	154	10.79	17.43	1.61538	0.0431169	10.79	0	1100	23	47.8261	2250	37.15	60.5653	92	12.5	3	1	7.1	3.6	88	14	0.26	21	16	33	68	145	216	16	9.6	3.4	9.8	33.4	260
115	201	0	26	16	120	58	12.92	14.53	1.12461	0.0277586	12.72	3	720	29.3	24.5734	2300	30.55	75.2864	27	58.5185	2	2	7.2	5.3	68	7	0.55	20	11	12	10	150	139	10	2.4	3.91	11.5	34.3	223
116	203	0	16	15	9	27	11.78	12.95	1.09932	0.0433333	11.78	0	1200	28.2	42.5532	2300	30.5	75.4098	18	61.1111	1	2	7.1	4.9	93	17	0.62	28	21	26	21	245	180	28	4.8	4.28	13.1	40.1	214
117	205	2	19	18	8	61	13.08	14.34	1.09633	0.0206557	13.08	0	1000	33.7	29.6736	2300	37.65	61.089	48	27.0833	1	2	7.7	5.1	94	19	0.74	38	49	73	17	265	131	37	3.2	4.53	13.8	41.5	234
118	206	2	18	17	12	109	10.77	16.56	1.5376	0.0531193	10.39	6	720	24.45	29.4479	3015	31.65	95.2607	68	33.75	1	2	5.9	4.3	52	39	1.06	136	207	207	0	356	143	41	3.8	3.94	12.1	36.2	213
119	207	0	46	35	132	123	9.72	14.58	1.5	0.0395122	9.67	4	1000	22.6	44.2478	3500	30.95	113.086	94	26.5957	2	3	6.1	2.1	132	8	0.6	25	18	27	32	154	322	14	5.4	2.64	8.1	24.5	396
120	208	2	18	16	30	41	12.27	14.44	1.17685	0.0529268	12.13	7	1600	31.6	50.6329	2400	32.5	73.8462	11	72.7273	1	2	6.5	4.1	73	12	0.77	35	34	45	6	159	151	36	1.7	2.96	9.4	28.1	182
121	209	2	16	15	12	33	13.7	14.58	1.06423	0.0266667	13.42	7	1200	36.35	33.0124	2000	37.95	52.7009	23	34.7826	1	2	6.9	4.9	81	20	0.76	41	58	91	11	175	241	13	2.9	4.62	13.1	38.6	208
122	210	2	40	19	252	57	12.37	16.1	1.30154	0.0654386	12.35	1	1875	28.4	66.0211	1875	28.4	66.0211	0	#DIV/0!	1	2	7.1	4.3	89	14	0.39	40	34	45	12	192	210	13	4.4	3.67	12.1	36.2	199
123	211	2	34	13	252	87	10.01	15.64	1.56244	0.0647126	9.81	7	960	24.7	38.8664	2000	32.75	61.0687	43	24.186	1	1	5.9	4.3	77	33	0.5	120	172	172	0	239	247	20	2.4	3.14	10.3	30.4	114
124	213	0	15	14	8	31	13.86	14.6	1.05339	0.023871	13.84	1	1120	31.15	35.9551	2000	32.3	61.9195	20	44	1	1	7.3	4.9	78	14	0.69	18	9	19	19	191	241	10	4.5	4.26	12.7	36.5	250
125	214	2	25	24	14	67	12.28	15.69	1.27769	0.0508955	12.28	0	1250	28.25	44.2478	3000	35.4	84.7458	55	31.8182	1	2	6.6	4.5	59	19	0.65	165	383	383	0	326	178	26	3.1	3.9	12.6	36.7	125
126	215	2	50	45	60	66	10.94	16.81	1.53656	0.0889394	10.94	0	850	25.3	33.5968	2550	38.25	66.6667	61	27.8689	1	3	8.4	5.5	163	33	1.02	58	55	117	16	323	310	53	7.4	5.49	17.9	46.8	150
127	217	2	34	23	132	62	11.2	14.35	1.28125	0.0508065	10.91	7	850	28.95	29.361	2750	36.7	74.9319	54	35.1852	1	2	6.8	4.1	75	5	0.42	26	33	60	18	221	118	37	2.5	3.02	9.6	27.5	163
128	218	2	17	16	29	33	11.59	12.97	1.11907	0.0418182	11.52	5	960	26	36.9231	2300	29.1	79.0378	29	46.2069	1	2	5.7	3.9	75	12	0.61	29	30	53	26	254	241	29	3	3.83	12.3	35.4	201
129	219	1	13	12	7	71	12.34	14.76	1.19611	0.0340845	12.06	3	960	24.5	39.1837	2300	27.8	82.7338	56	23.9286	1	1	6.9	5	68	7	0.75	23	22	225	25	164	241	9	9	4	13.3	38.6	212
130	220	1	20	19	12	23	13.14	14.15	1.07686	0.043913	13.14	0	1500	33.8	44.3787	2000	36.3	55.0964	13	38.4615	2	2	7.2	4.8	88	14	0.62	22	16	88	21	179	151	18	3.4	3.83	12.4	36.1	307
131	221	2	35	33	20	56	14.15	15.47	1.09329	0.0235714	14.15	0	1040	38	27.3684	2160	41.15	52.4909	37	30.2703	2	3	6.2	3.5	88	25	0.5	117	186	186	0	431	186	74	3.2	3.97	12.7	37.9	111
132	223	2	50	20	360	87	11.78	15.07	1.27929	0.0378161	11.62	1	960	25.8	37.2093	2300	30.25	76.0331	55	24.3636	1	2	6.2	4.2	67	19	0.62	92	116	116	0	335	296	181	1.4	3.18	11.3	31.7	146
133	224	2	14	13	14	94	11.55	15.23	1.31861	0.0391489	11.4	3	960	27.6	34.7826	2850	33.55	84.9478	72	26.25	1	1	7.1	5.2	76	20	0.51	81	163	163	0	215	241	25	2.6	3.23	10.3	30.1	219
134	225	2	34	17	204	112	10.83	14.59	1.34718	0.0335714	10.65	5	720	27.3	26.3736	2300	31.85	72.2135	71	22.2535	1	2	6.4	4.2	71	12	0.47	68	83	83	0	378	283	43	4.3	4.16	12.5	36.4	92
135	226	1	15	14	7	39	14.27	16.13	1.13034	0.0476923	14.19	9	960	35	27.4286	2300	39.3	58.5242	30	44.6667	1	1	6.9	4.7	85	15	0.56	22	26	37	13	204	24	24	7.9	4.06	12.4	35.5	169
136	227	2	25	21	48	40	12.27	14.26	1.16218	0.04975	12.27	13	960	29.3	32.7645	2450	29.15	84.048	13	114.615	1	2	6.8	4.6	62	8	0.74	47	38	66	14	229	311	70	6.2	4.22	14.4	40.7	362
137	228	1	43	29	168	32	11.95	13.78	1.15314	0.0571875	11.89	3	960	29.9	32.107	2550	32.35	78.8253	21	75.7143	1	3	7.3	4.5	51	13	0.5	45	21	40	27	242	251	35	2.1	3.78	11.9	35.8	202
138	230	2	14	13	8	62	11.98	16.13	1.34641	0.0669355	11.59	3	960	26.1	36.7816	2300	31.1	73.955	20	67	1	1	5.7	4	82	19	0.46	48	82	83	7	222	122	28	3.6	3.6	11.9	33.5	162
139	231	2	13	14	11	30	14.38	15.51	1.07858	0.0376667	14.32	2	1700	38.2	44.5026	2300	40.55	56.7201	20	30	1	1	7.3	5.1	76	28	1.05	23	30	38	13	172	241	21	3.3	4.81	14.4	39.9	151
140	232	1	44	20	288	84	9.66	15.16	1.56936	0.0654762	9.66	0	800	20.2	39.604	2000	28.35	70.5467	41	29.2683	2	2	6.6	2.7	106	9	1.35	29	19	37	38	157	758	89	3.4	3.27	9.7	29	490
141	233	1	15	14	6	39	14.32	16.11	1.125	0.0458974	14.12	3	960	32	30	2300	34.85	65.9971	21	63.8095	1	1	6.4	4.5	93	10	0.49	19	15	40	17	144	241	9	3.4	4.19	12.7	39.2	170
142	234	2	40	35	60	23	13.37	13.44	1.00524	0.00304348	13.15	9	1040	37.5	27.7333	1760	37.7	46.6844	19	37.8947	2	3	6.4	4.4	73	15	0.54	29	31	75	20	198	153	33	4.4	3.68	12.3	36.6	179
143	121	2	21	21	7	47	12.97	13.56	1.04549	0.0125532	12.97	0	1700	32.7	51.9878	2300	34.2	67.2515	33	18.1818	1	2	5.5	3.5	76	7	0.37	101	276	276	0	332	238	126	4.2	2.02	7.4	22.3	232
144	122	2	20	15	60	61	12.79	14.99	1.17201	0.0360656	12.77	2	1680	29.9	56.1873	2000	31.85	62.7943	16	20	1	2	6.8	4.4	75	13	0.64	35	35	64	20	172	123	40	3.6	4.18	12.9	38.8	152
145	123	2	41	38	30	37	14.55	15.21	1.04536	0.0178378	14.55	0	1700	37.2	45.6989	2800	38.55	72.6329	26	42.3077	2	3	6.6	4.5	79	14	0.56	40	46	76	28	294	146	28	4.5	3.1	10.5	32	186
146	124	1	17	14	32	74	13.81	16.29	1.17958	0.0335135	13.67	6	1200	34.3	34.9854	2300	36	63.8889	33	33.3333	1	1	7.1	5.3	77	13	0.71	21	22	83	30	150	141	21	2.6	4.76	14.4	42.1	208
147	125	0	17	15	15	28	11.91	12.78	1.07305	0.0310714	11.91	0	1040	29.55	35.1946	1600	31.15	51.3644	18	31.1111	1	2	6.9	5	68	14	0.74	17	8	21	26	171	241	17	2.6	3.96	11.9	35.1	180
148	126	0	22	20	19	59	11.62	14.01	1.20568	0.0405085	11.62	0	1520	28.9	52.5952	2300	33.45	68.7593	50	15.6	2	2	7.4	4.9	96	12	0.95	19	9	19	14	158	83	25	4.6	5.43	16.4	47.3	180
149	136	2	10	9	4	262	10.64	11.43	1.07425	0.00301527	9.99	36	1000	20.3	49.2611	1500	21.8	68.8073	137	3.64964	1	1	7.1	4.7	68	25	0.9	55	46	553	35	303	228	22	2.7	4.7	14.8	41.7
150	143	2	26	23	36	85	12.19	16.09	1.31993	0.0458824	10.94	17	1700	28.9	58.8235	2000	25.95	77.0713	17	17.6471	2	2	5.6	3.5	38	24	0.4	137	220	543	6	324	479	56	1.7	3.04	9.9	28	180
151	144	0	27	21	72	23	12.08	12.22	1.01159	0.00608696	11.75	5	1090	30.55	35.6792	1600	30.65	52.2023	14	36.4286	2	2	5.7	3.6	81	16	0.5	18	17	21	6	151	97	25	3.2	4.21	10.5	33.9	178
152	146	2	19	19	3	64	10.9	14.27	1.30917	0.0526562	10.9	0	1700	30.4	55.9211	1700	30.4	55.9211	0	#DIV/0!	1	2	6.4	4.2	91	47	0.7	65	97	181	11	465	261	109	6.3	4.12	13	38	94
153	147	1	11	9	18	285	13.19	17.01	1.28961	0.0134035	12.97	4	1000	26.6	37.594	1800	31.9	56.4263	184	4.34783	1	1	6.7	4.4	49	23	0.7	25	20	132	96	193	224	16	3.8	4.08	12.3	36.3	260
154	149	2	26	17	108	229	13.64	15.14	1.10997	0.00655022	13.23	6	1600	31.85	50.2355	2160	34.9	61.8911	111	5.04505	2	2	6.8	4.4	67	15	0.7	50	60	190	36	180	195	35	3	4.12	12.5	40.1	165
155	151	2	22	22	3	146	12.03	14.1	1.17207	0.0141781	11.21	3	1700	33.95	50.0736	1760	37.95	46.3768	97	0.618557	1	2	5.8	4.2	75	12	0.3	44	235	235	0	352	240	156	3.9	3.83	12.5	36.5	130
156	153	0	19	16	19	85	12.82	18.51	1.44384	0.0669412	12.82	0	500	32	15.625	1800	38.25	47.0588	43	30.2326	2	2	7.6	5	93	8	0.7	21	22	22	0	153	79	12	4.4	3.54	10.7	31.9	173
157	154	1	14	13	9	48	12.85	16.12	1.25447	0.068125	12.78	4	2000	29.8	67.1141	2000	29.8	67.1141	0	#DIV/0!	1	1	6.6	4.1	71	11	0.6	18	23	41	21	210	97	9	3.9	3.48	11.4	34	196
158	155	1	11	10	3	235	9.37	14.23	1.51868	0.0206809	9.22	9	450	18.6	24.1935	1700	18.4	92.3913	24	52.0833	1	1	6.9	4.2	76	32	0.8	18	8	370	160	256	125	16	4.1	4.39	13.1	39.5	233
159	156	2	39	18	252	79	11.71	14.76	1.26046	0.0386076	10.47	9	250	26.35	9.48767	1250	24	52.0833	14	71.4286	2	2	5.3	2.7	45	9	0.61	52	62	84	37	224	333	105	1.7	3.51	10.6	32.2	179
160	162	2	22	20	28	27	12.07	12.56	1.0406	0.0181481	11.62	3	1700	28.25	60.177	2300	28.55	80.5604	21	28.5714	2	2	6.7	4.4	97	17	0.44	54	91	91	0	184	167	19	2.4	3.9	12.8	40.4	188
161	165	2	14	13	8	54	12.95	16.17	1.24865	0.0596296	12.84	2	1700	31.95	53.2081	2300	32.05	71.7629	15	40	1	1	6.7	4.4	92	8	0.52	62	89	89	0	246	149	12	3.7	3.79	11.6	34.4	206
162	166	2	22	17	60	30	11.33	13.07	1.15357	0.058	10.35	7	1700	26	65.3846	2675	23.75	112.632	7	139.286	2	2	6.1	3.7	78	11	0.4	54	52	197	7	223	328	25	3.3	3.55	11.8	34.1	255
163	167	2	34	30	48	51	12.99	15.59	1.20015	0.0509804	12.72	7	1700	31.65	53.7125	1700	31.65	53.7125	0	#DIV/0!	2	3	7.1	4.2	75	9	0.68	22	30	33	32	199	219	34	4.5	4.64	14.1	41.9	269
164	168	2	16	15	12	29	14.61	15.19	1.0397	0.02	14.54	10	1700	36	47.2222	1700	36	47.2222	0	#DIV/0!	1	2	6.8	4.3	68	28	0.93	39	39	99	17	261	138	23	3.8	3.99	12.9	37.7	144
165	169	1	12	12	4	23	14.63	15.1	1.03213	0.0204348	14.38	5	1040	32.3	32.1981	2000	33.35	59.97	19	50.5263	1	1	7.8	5	82	19	0.8	20	19	28	12	232	190	16	7.3	4.61	14	42.1	284
166	172	0	14	13	4	53	10.72	13.62	1.27052	0.054717	10.52	4	960	23.3	41.2017	2000	25.95	77.0713	63	16.5079	1	1	7	4.8	64	15	0.63	18	11	23	15	167	225	14	4.4	4.3	13.9	39.9	203
167	173	2	12	11	14	87	9.41	14.75	1.56748	0.0613793	9.41	0	500	20	25	1360	30.5	44.5902	126	6.8254	2	1	5.4	3.5	63	10	0.41	154	182	196	2	215	123	17	3.4	4.04	12.2	35.9	119
	Group0	Patients had normal ALT levels throughout hospitalization
	Group1	Patients presented with normal ALT levels on admission and developed elevated ALT levels during refeeding
	Group2	Patients presented with abnormal ALT levels on admission
	Type1	ANR
	Type2	ANBP
	Type3	ARFID
	Type4	OSFED
	Onset1	early (<15)
	Onset2	peak (15-24)
	Onset3	late (≥25)
		TPN cases (12/167)

## Sheet: A, B 59
	ED No	Group	Age(y)	Age of onset(y)	Duration of illness(m)	Length of hospitalizaion(d)	BMI on admission	BMI on discharge	BMI increase rate	Speed of BMI increase	Nadir BMI	Time to nadir BMI(d)	Initial calories	BW(initial)	Initial prescribed calories/BW	Maximum calories	BW(max.calories)	Maximum prescribed calories/BW	Days to maximum calories(d)	Speed of calorie increase	Type	onset	TP	Alb	Glu	BUN	Cr	AST	ALT	maxALT	Days to max ALT	LDH	ALP	γGTP	WBC	RBC	Hb	Ht	Pl	medication
1	1	0	23	20	36	90	13.43	15.66	1.16605	0.0247778	12	0	960	31.65	30.3318	2300	34.25	67.1533	46	29.1304	2	2	6.6	4.2	83	12	0.53	29	22	22	0	187	175	14	5.9	4.28	14.6	43	223	1
2	3	1	37	28	108	60	13.19	13.86	1.0508	0.0111667	12.9	5	1700	35.25	48.227	2500	35.25	70.922	0	#DIV/0!	2	3	6.6	3.9	53	7	0.64	23	17	28	57	172	184	34	3.2	3.52	11.1	35.4	225	1
6	8	1	41	18	276	67	14.85	16.12	1.08552	0.0189552	14.38	19	1200	39.7	30.2267	2730	40.65	67.1587	48	31.875	2	2	6.4	3.8	106	13	0.6	22	11	30	35	163	210	14	3.3	4.41	12.2	36.6	200	1
8	10	1	27	14	156	107	14.08	15.31	1.08736	0.0114953	13.36	28	200	33.6	5.95238	2250	34.75	64.7482	36	56.9444	1	1	6.7	4.2	160	12	0.6	25	20	185	22	128	191	12	2.4	3.89	12.1	37.2	124
10	13	1	36	20	192	30	11.21	12.9	1.15076	0.0563333	11.21	0	510	30.6	16.6667	1700	31.1	54.6624	2	595	2	2	7.4	4.4	121	11	0.59	20	13	41	21	197	186	34	7.3	5.49	16.1	45.5	202	1
11	14	0	30	17	156	25	9.23	12.2	1.32178	0.1188	9.23	0	1700	24.1	70.5394	2300	30.95	74.3134	19	31.5789	2	2	7.1	3.2	75	11	0.64	35	18	18	0	212	478	21	5	3.87	11.6	35.4	316	1
13	16	0	25	18	84	82	12	13.98	1.165	0.0241463	12	0	1040	28.45	36.5554	2375	31.05	76.4895	34	39.2647	1	2	6.1	3.9	72	13	0.6	31	18	18	0	146	153	50	4.4	3.98	12.3	36.8	203	1
14	17	1	36	20	192	78	14.79	16.55	1.119	0.0225641	13.7	10	850	40.65	20.9102	2800	39.5	70.8861	32	60.9375	2	2	6.8	4.4	82	7	0.57	55	24	31	6	370	167	120	4.3	3.73	12.5	37.3	150	1
15	19	0	29	16	156	51	13.35	14.95	1.11985	0.0313725	13	0	1700	33.75	50.3704	3050	33.75	90.3704	0	#DIV/0!	2	2	6.5	4	84	13	0.66	20	15	24	21	181	185	31	6.6	3.82	11.5	36.4	361	0
16	20	0	43	15	336	40	10.02	14.26	1.42315	0.106	10.02	0	150	22.9	6.55022	2000	28.6	69.9301	27	68.5185	2	2	6.8	4.3	92	32	1.24	29	20	20	0	207	190	77	4.4	3.98	12.3	36.8	203	1
18	22	1	33	24	108	75	12.88	14.6	1.13354	0.0229333	12.53	13	1700	36.8	46.1957	3050	40.4	75.495	70	19.2857	4	2	6	3.8	72	13	0.67	18	11	45	34	149	66	10	2.3	4	12.4	37.8	157	1
28	34	0	36	23	156	47	14.01	16.31	1.16417	0.0489362	13.59	3	1700	36	47.2222	3500	37.75	92.7152	32	56.25	2	2	7	3.9	70	16	0.48	16	15	22	20	154	101	32	5	4.07	11.4	35.2	169	1
37	47	1	44	21	276	36	11.17	13.67	1.22381	0.0694444	10.77	3	750	23.9	31.3808	3000	25.75	116.505	30	75	2	2	5.9	3.7	90	6	0.52	28	21	42	27	264	303	74	4.4	3.98	13.1	40.1	251	1
38	49	1	34	29	60	24	13.17	14.85	1.12756	0.07	12.98	2	1040	31.35	33.1738	2300	35.35	65.0636	17	74.1176	2	3	6.4	4.3	97	6	0.66	24	8	82	13	207	152	58	2.6	3.08	11.7	32.9	199	1
41	53	0	16	15	14	130	11.07	14.99	1.35411	0.0301538	10.8	10	1200	26.25	45.7143	2750	29.9	91.9732	49	31.6327	1	2	7.7	5.2	67	6	0.52	20	21	22	3	175	163	19	3.6	4.15	13.1	38.8	211	0
42	54	0	15	15	6	22	13.27	14.94	1.12585	0.0759091	13.27	0	1200	31.8	37.7358	1700	33.1	51.3595	8	62.5	3	2	7.3	4.6	95	14	0.69	22	10	15	7	197	125	10	4.2	4.17	12.2	35.5	194	1
44	56	1	10	9	12	81	12.34	14.56	1.1799	0.0274074	11.53	41	500	23.8	21.0084	1200	27.9	43.0108	48	14.5833	1	1	7.9	5	59	24	0.61	32	20	155	48	240	342	14	4.3	4.77	13.5	41.7	296	0
45	57	0	14	13	10	78	12.22	15.55	1.2725	0.0426923	12.03	2	960	25.7	37.3541	2750	29.35	93.6968	48	37.2917	1	1	6.8	4.7	82	16	0.61	17	6	15	34	175	127	9	2.6	4.03	12.1	36.5	271	0
46	58	1	12	11	7	28	12.32	14.33	1.16315	0.0717857	12.32	0	750	27.95	26.8336	2000	33.7	59.3472	22	56.8182	1	1	6.5	4.8	87	39	0.73	31	26	36	11	287	117	14	3.1	3.87	10.6	33.1	166	1
50	63	1	33	17	192	34	12.34	13.9	1.12642	0.0458824	10.76	7	1950	30.8	63.3117	3500	32.7	107.034	26	59.6154	2	2	6.3	3.1	65	13	0.64	31	13	28	25	189	196	15	2.7	3.2	9.4	28.9	172	1
54	69	1	28	17	132	24	13.22	15.55	1.17625	0.0970833	13.22	0	1700	30.15	56.3847	1700	30.15	56.3847	0	#DIV/0!	2	2	6.1	3.1	77	7	0.74	26	15	34	22	196	259	30	3.8	3.98	11.8	36.2	356	1
59	77	0	12	12	2	68	11.2	14.23	1.27054	0.0445588	11.2	0	1120	23.8	47.0588	2550	27.25	93.578	42	34.0476	3	1	7.2	5	98	22	0.79	25	12	26	9	256	175	11	5.1	4.71	13.4	41.9	193	0
60	81	0	15	15	5	138	10.54	14.99	1.4222	0.0322464	10.52	1	864	26.5	32.6038	2750	29.8	92.2819	54	34.9259	1	2	6.1	4.2	76	19	0.88	13	11	24	32	164	139	11	2.6	4.42	13.4	38.2	194	1
61	82	0	26	20	72	45	12.4	13.64	1.1	0.0275556	12.4	0	1040	29.4	35.3741	2550	32.8	77.7439	42	35.9524	1	2	6.9	4.4	75	13	0.55	15	10	24	35	148	74	13	2.6	3.66	11.6	34.9	186	0
63	84	0	18	18	11	15	12.95	13.31	1.0278	0.024	11.2	0	1040	35.25	29.5035	1700	35.15	48.3642	7	94.2857	2	2	7	4.3	76	12	0.6	18	12	12	0	167	164	11	4.7	4.23	13.4	41.5	255	1
64	85	0	18	17	12	45	13.98	15.22	1.0887	0.0275556	12.54	1	960	34.55	27.7858	2000	35.6	56.1798	26	40	1	2	7.5	5	77	11	0.61	17	25	25	0	155	91	15	4.9	3.84	11.3	34.7	236	0
65	86	0	36	18	216	30	11.09	15	1.35257	0.130333	11.09	0	1200	26.6	45.1128	2675	32.25	82.9457	15	98.3333	2	2	5.6	3.6	121	9	0.49	19	24	24	0	155	189	12	4.2	4.47	14.5	44.5	343	1
70	92	1	11	10	8	74	10.43	14.65	1.4046	0.057027	10.43	0	2075	18	115.278	2325	23.3	99.7854	60	4.16667	1	1	6.5	4.4	75	23	0.4	23	22	45	11	129	123	8	4.4	3.26	10.2	31.2	207	0
75	97	1	15	13	17	121	12.46	16.86	1.35313	0.0363636	12.1	6	1700	30.05	56.5724	1700	30.05	56.5724	0	#DIV/0!	3	1	6	3.9	109	24	0.63	18	23	42	37	207	115	15	3.1	3.95	12.2	35.2	132
76	98	0	27	14	156	29	11.16	11.89	1.06541	0.0251724	11.16	0	1700	30.55	55.6465	1700	30.55	55.6465	0	#DIV/0!	2	1	7.6	4.7	78	13	0.68	23	13	17	10	272	177	21	5.5	4.48	13.3	38.7	234	1
80	102	0	19	17	24	79	13.19	16.42	1.24488	0.0408861	12.78	0	1200	34.05	35.2423	2100	35.95	58.4145	15	60	2	2	8.3	4.4	78	15	0.6	20	13	25	15	200	214	16	4.4	4.06	11.9	35.6	309	1
83	109	1	23	13	120	34	9.61	13.92	1.44849	0.126765	9.61	0	500	23	21.7391	3445	30.55	112.766	20	147.25	2	1	6.4	2.9	83	25	1.08	53	21	40	31	282	209	19	6.9	3.87	11.6	33.3	262	1
86	112	0	16	16	3	24	13.77	14.34	1.04139	0.02375	13.6	0	1700	27	62.963	1700	27	62.963	0	#DIV/0!	1	2	7.9	4.6	34	16	0.6	22	14	17	13	266	221	10	4.3	4.52	12.5	38.6	256	0
89	115	0	40	20	240	30	10.47	11.31	1.08023	0.028	10.47	0	250	23.4	10.6838	1500	27	55.5556	22	56.8182	2	2	7.3	3.9	71	34	0.96	25	12	15	28	237	207	37	4.7	3.57	10.9	33.8	217	1
90	116	0	42	17	300	67	10.53	12.57	1.19373	0.0304478	10.26	6	600	24	25	2300	27.9	82.4373	53	32.0755	2	2	5.2	3.3	93	21	0.57	24	15	26	1	233	514	29	3.6	2.74	8.2	26.1	237	1
91	117	0	35	23	144	20	13.9	15.3	1.10072	0.07	13.9	0	520	33	15.7576	1000	33.95	29.4551	15	32	2	2	4.3	2.4	77	53	1.47	28	13	15	1	360	275	29	14.1	2.83	7.5	21.5	34
93	174	1	30	22	96	79	8.12	11.38	1.40148	0.0412658	8.12	0	1200	19.5	61.5385	2825	25.5	110.784	59	27.5424	2	2	6.6	3.7	91	9	0.65	45	25	347	39	335	269	101	3.9	4.57	15.1	43.6	199	1
96	178	0	18	17	12	37	13.67	15.06	1.10168	0.0375676	13.67	0	1700	34	50	2300	36.7	62.6703	24	25	1	2	7.7	4.8	79	14	0.72	19	15	17	28	195	188	12	6.6	4.55	13.5	41.1	232	0
97	179	0	11	11	5	56	12.15	14.66	1.20658	0.0448214	12.15	0	2000	25.9	77.2201	2300	31.25	73.6	51	5.88235	1	1	7.9	5	72	24	0.69	26	11	11	0	260	198	8	3.7	4.63	13.9	40.2	154	0
99	181	0	24	19	60	49	14.11	16.96	1.20198	0.0581633	13.49	16	1500	33.9	44.2478	2500	34.95	71.5308	55	18.1818	2	2	8.1	4.8	94	36	0.8	32	23	26	30	314	296	20	10.5	5.01	13.1	38.9	466
102	184	0	16	15	13	22	14.26	15.01	1.05259	0.0340909	14.03	4	1200	34.3	34.9854	2000	34.85	57.3888	13	61.5385	2	2	7	4.8	79	18	0.69	18	13	22	11	205	119	13	4.8	3.96	12.6	37.5	162	0
104	186	1	33	19	180	35	9.91	12.44	1.2553	0.0722857	9.91	0	500	23.35	21.4133	1975	40.4	48.8861	34	43.3824	2	2	7.2	4	105	21	0.93	56	24	61	28	293	180	38	6.2	3.34	10.5	31.6	247	1
107	191	1	26	12	168	75	12.17	14.09	1.15776	0.0256	12.17	0	850	28.9	29.4118	2300	33.1	69.4864	67	21.6418	2	1	6.2	4.1	77	11	0.54	25	20	37	72	225	131	12	5.2	4.32	13.1	38	424	1
108	193	0	35	28	94	32	12.51	14.11	1.1279	0.05	12.51	0	720	33.25	21.6541	1700	35.6	47.7528	18	54.4444	2	3	7	2.3	92	10	0.52	63	23	23	0	205	375	109	4.6	2.77	8.2	25.1	186	1
109	194	1	39	38	17	39	13.43	14.77	1.09978	0.034359	13.21	4	1000	33.9	29.4985	3425	37.6	91.0904	31	78.2258	1	3	7.9	4.7	93	13	0.62	28	21	59	21	141	195	20	3.1	3.85	11.3	34.3	175	1
110	196	1	10	8	24	104	9.87	14.11	1.42958	0.0407692	9.87	0	800	15.75	50.7937	1700	20.8	81.7308	67	13.4328	1	1	7	4.7	56	19	0.53	31	25	79	42	182	241	14	3.4	3.63	11.5	31.8	223	0
114	200	1	54	14	480	154	10.79	17.43	1.61538	0.0431169	10.79	0	1100	23	47.8261	2250	93	24.1935	92	12.5	3	1	7.1	3.6	88	14	0.26	21	16	33	68	145	216	16	9.6	3.4	9.8	33.4	260	1
115	201	0	26	16	120	58	12.92	14.53	1.12461	0.0277586	12.72	3	720	29.3	24.5734	2300	30.55	75.2864	27	58.5185	2	2	7.2	5.3	68	7	0.55	20	11	12	10	150	139	10	2.4	3.91	11.5	34.3	223	1
116	203	0	16	15	9	27	11.78	12.95	1.09932	0.0433333	11.78	0	1200	28.2	42.5532	2300	30.5	75.4098	18	61.1111	1	2	7.1	4.9	93	17	0.62	28	21	26	21	245	180	28	4.8	4.28	13.1	40.1	214	0
119	207	0	46	35	132	123	9.72	14.58	1.5	0.0395122	9.67	4	1000	22.6	44.2478	3500	30.95	113.086	94	26.5957	2	3	6.1	2.1	132	8	0.6	25	18	27	32	154	322	14	5.4	2.64	8.1	24.5	396	1
124	213	0	15	14	8	31	13.86	14.6	1.05339	0.023871	13.84	1	1120	31.15	35.9551	2000	32.3	61.9195	20	44	1	1	7.3	4.9	78	14	0.69	18	9	19	19	191	241	10	4.5	4.26	12.7	36.5	250	0
129	219	1	13	12	7	71	12.34	14.76	1.19611	0.0340845	12.06	3	960	24.5	39.1837	2300	27.8	82.7338	56	23.9286	1	1	6.9	5	68	7	0.75	23	22	225	25	164	241	9	9	4	13.3	38.6	212	0
130	220	1	20	19	12	23	13.14	14.15	1.07686	0.043913	13.14	0	1500	33.8	44.3787	2000	36.3	55.0964	13	38.4615	2	2	7.2	4.8	88	14	0.62	22	16	88	21	179	151	18	3.4	3.83	12.4	36.1	307	1
135	226	1	15	14	7	39	14.27	16.13	1.13034	0.0476923	14.19	9	960	35	27.4286	2300	39.3	58.5242	30	44.6667	1	1	6.9	4.7	85	15	0.56	22	26	37	13	204	24	24	7.9	4.06	12.4	35.5	169	0
137	228	1	43	29	168	32	11.95	13.78	1.15314	0.0571875	11.89	3	960	29.9	32.107	2550	32.35	78.8253	21	75.7143	1	3	7.3	4.5	51	13	0.5	45	21	40	27	242	251	35	2.1	3.78	11.9	35.8	202	0
140	232	1	44	20	288	84	9.66	15.16	1.56936	0.0654762	9.66	0	800	20.2	39.604	2000	28.35	70.5467	41	29.2683	2	2	6.6	2.7	106	9	1.35	29	19	37	38	157	758	89	3.4	3.27	9.7	29	490	0
141	233	1	15	14	6	39	14.32	16.11	1.125	0.0458974	14.12	3	960	32	30	2300	34.85	65.9971	21	63.8095	1	1	6.4	4.5	93	10	0.49	19	15	40	17	144	241	9	3.4	4.19	12.7	39.2	170	1
146	124	1	17	14	32	74	13.81	16.29	1.17958	0.0335135	13.67	6	1200	34.3	34.9854	2300	36	63.8889	33	33.3333	1	1	7.1	5.3	77	13	0.71	21	22	83	30	150	141	21	2.6	4.76	14.4	42.1	208	0
147	125	0	17	15	15	28	11.91	12.78	1.07305	0.0310714	11.91	0	1040	29.55	35.1946	1600	31.15	51.3644	18	31.1111	1	2	6.9	5	68	14	0.74	17	8	21	26	171	241	17	2.6	3.96	11.9	35.1	180	1
148	126	0	22	20	19	59	11.62	14.01	1.20568	0.0405085	11.62	0	1520	28.9	52.5952	2300	33.45	68.7593	50	15.6	2	2	7.4	4.9	96	12	0.95	19	9	19	14	158	83	25	4.6	5.43	16.4	47.3	180	1
151	144	0	27	21	72	23	12.08	12.22	1.01159	0.00608696	11.75	5	1090	30.55	35.6792	1600	30.65	52.2023	14	36.4286	2	2	5.7	3.6	81	16	0.5	18	17	21	6	151	97	25	3.2	4.21	10.5	33.9	178
153	147	1	11	9	18	285	13.19	17.01	1.28961	0.0134035	12.97	4	1000	26.6	37.594	1800	31.9	56.4263	184	4.34783	1	1	6.7	4.4	49	23	0.7	25	20	132	96	193	224	16	3.8	4.08	12.3	36.3	260
156	153	0	19	16	19	85	12.82	18.51	1.44384	0.0669412	12.82	0	500	32	15.625	1800	38.25	47.0588	43	30.2326	2	2	7.6	5	93	8	0.7	21	22	22	0	153	79	12	4.4	3.54	10.7	31.9	173	1
157	154	1	14	13	9	48	12.85	16.12	1.25447	0.068125	12.78	4	2000	29.8	67.1141	2000	29.8	67.1141	0	#DIV/0!	1	1	6.6	4.1	71	11	0.6	18	23	41	21	210	97	9	3.9	3.48	11.4	34	196	1
158	155	1	11	10	3	235	9.37	14.23	1.51868	0.0206809	9.22	9	450	18.6	24.1935	1700	18.4	92.3913	24	52.0833	1	1	6.9	4.2	76	32	0.8	18	8	370	160	256	125	16	4.1	4.39	13.1	39.5	233
165	169	1	12	12	4	23	14.63	15.1	1.03213	0.0204348	14.38	5	1040	32.3	32.1981	2000	33.35	59.97	19	50.5263	1	1	7.8	5	82	19	0.8	20	19	28	12	232	190	16	7.3	4.61	14	42.1	284
166	172	0	14	13	4	53	10.72	13.62	1.27052	0.054717	10.52	4	960	23.3	41.2017	2000	25.95	77.0713	63	16.5079	1	1	7	4.8	64	15	0.63	18	11	23	15	167	225	14	4.4	4.3	13.9	39.9	203	0
	Group 0	Patients had normal ALT levels throughout hospitalization
	Group 1	Patients presented with normal ALT levels on admission and developed elevated ALT levels during refeeding
	Type 1	ANR
	Type 2	ANBP
	Type 3	ARFID
	Type 4	OSFED
	Onset 1	early (<15)
	Onset 2	peak (15-24)
	Onset 3	late (≥25)
	Medication 0	medication free
	Medication 1	with medication
		TPN cases

## Sheet: Group B
ED No	days to normalization
3	unclear
8	28
10
13	51
17	4
22	21
47	18
49	57
56	11
58	7
63	32
69	unclear
92	14
97
109	2
174	93
186	unclear
191	53
194	abnormal level continued
196	28
200	44
219	87
220	41
226	113
228	56
232	7
233	18
124	abnormal level continued
147
154	8
155
169
	TPN cases
